# Supplementary material for: Diagnosis, Treatment, and Unmet Needs of Dedifferentiated Liposarcoma in the United States: A Multidisciplinary Delphi Study
Source: Cancers (Basel). 2025 Aug 28;17(17):2815. doi: 10.3390/cancers17172815 (PMC12427463; doi:10.3390/cancers17172815)
Supplement: Supplementary file 1 [file cancers-17-02815-s001.zip]

Archive with 1 entries (1 files):
- cancers-3772789-supplementary.pdf
